# Supplementary material for: The Role of Human Movement in the Transmission of Vector-Borne Pathogens
Source: PLoS Negl Trop Dis. 2009 Jul 21;3(7):e481. doi: 10.1371/journal.pntd.0000481 (PMC2710008; doi:10.1371/journal.pntd.0000481)
Supplement: Table S1 — Example space time budget from human movements. (0.05 MB XLS) [file pntd.0000481.s002.xls]

## Sheet: Sheet1
			i1				i2				i3				i4				i5				i6				i7				i8				i9				i10				i11				i12
	j	V	Δt	f	a(t)	ri	Δt	f	a(t)	ri	Δt	f	a(t)	ri	Δt	f	a(t)	ri	Δt	f	a(t)	ri	Δt	f	a(t)	ri	Δt	f	a(t)	ri	Δt	f	a(t)	ri	Δt	f	a(t)	ri	Δt	f	a(t)	ri	Δt	f	a(t)	ri	Δt	f	a(t)
house	1	20	720	7	0.1	1	960	7	0.1	1.33333	720	7	0.1	1			1	0			1	0			1	0	60	5	1	0.595238	60	2	1	0.238095			1	0			1	0		1	1	0			1
market	2	2	480	6	1	0.571429			1	0			1	0	120	6	1	0.142857			1	0		1	1	0			1	0			1	0			1	0	60	2	1	0.0238095			1	0	120	6	1
house/lunchette	3	15			1	0			1	0			1	0	1080	7	0.1	1.125	720	7	0.1	0.75	720	7	0.1	0.75	960	7	0.1	1	45	5	1	0.334821	60	5	1	0.446429			1	0			1	0			1
store	4	5	30	3	1	0.0446429		1	1	0			1	0			1	0			1	0			1	0			1	0			1	0		6	1	0	600	6	1	1.78571			1	0	60	2	1
house	5	20	60	2	1	0.238095	60	2	1	0.238095			1	0			1	0			1	0			1	0			1	0	720	7	0.1	1			1	0			1	0			1	0			1
plaza	6	0			1	0			1	0	120	2	1	0			1	0			1	0	120	2	1	0			1	0			1	0			1	0			1	0	120	2	1	0	120	2	1
house/shop	7	20			1	0			1	0			1	0			1	0			1	0			1	0			1	0			1	0	960	7	0.1	1.33333	720	7	0.1	1			1	0			1
restaurant	8	2	60	1	1	0.0119048	60	1	1	0.0119048	60	1	1	0.0119048		1	1	0	30	6	1	0.0357143			1	0			1	0	120	2	1	0.047619	60	3	1	0.0357143	60	3	1	0.0357143	60	1	1	0.0119048			1
house	9	25			1	0			1	0			1	0	120	1	1	0.297619			1	0	120	1	1	0.297619	120	1	1	0.297619			1	0		1	1	0			1	0	720	7	0.1	1.25	720	7	0.1
school	10	1			1	0	20	0.1	1	0.000198413	480	5	1	0.238095	15	5	1	0.00744048		1	1	0	480	5	1	0.238095	480	5	1	0.238095			1	0			1	0			1	0			1	0			1
house	11	15			1	0	30	2	1	0.0892857			1	0			1	0			1	0			1	0			1	0			1	0			1	0		1	1	0	45	2	1	0.133929	45	2	1
soccer field	12	0	60	1	1	0	120	1	1	0	60	4	1	0			1	0	120	1	1	0	60	4	1	0			1	0	120	1	1	0			1	0			1	0	120	1	1	0			1
clinic	13	5			1	0			1	0			1	0			1	0			1	0			1	0			1	0			1	0			1	0			1	0	480	5	1	1.19048		1	1
Total mosquitoes		130	8250			1.86607	7082			1.67282	7980			1.25	8475			1.57292	5340			0.785714	8040			1.28571	9540			2.13095	5745			1.62054	7200			1.81548	8940			2.84524	7950			2.58631	6210
Total in houses		115
Parameter	Definition
j	site reference
V	number of female mosquitoes
Δt	duration of visits to site j
f	frequency of visits to site j within some interval, e.g. 1 week
a(t)	probability of biting as a function of the time of day of a visit
ri	individual risk: V * (Δt * f )/ (dt * P) * a(t)
rj	site risk: Σ ri
hj	human host time at location j
R0	pathogen transmission rate
R0 I	pathogen transmission rate per individual
R0 e	pathogen transmission rate per site with exposure included
[truncated: 11 more columns]
